# Supplementary material for: Webcam-Based Pain Measurement Using Pupillary Diameter
Source: Sensors (Basel). 2026 Apr 29;26(9):2746. doi: 10.3390/s26092746 (PMC13165936; doi:10.3390/s26092746)
Supplement: Supplementary file 1 [file sensors-26-02746-s001.zip]

Archive with 1 entries (1 files):
- sensors-4214265-supplementary.pdf
